# Supplementary material for: A draft genome assembly of the solar-powered sea slug Elysia chlorotica
Source: Sci Data. 2019 Feb 19;6:190022. doi: 10.1038/sdata.2019.22 (PMC6380222; doi:10.1038/sdata.2019.22)
Supplement: Supplementary file 1 [file sdata201922-isa1.zip]

Archive with 3 entries (3 files):
- i_Investigation.txt
- s_Cai510B_study.txt
- a_Cai510B_assay.txt
