# Supplementary material for: A draft genome assembly of the solar-powered sea slug Elysia chlorotica
Source: Sci Data. 2019 Feb 19;6:190022. doi: 10.1038/sdata.2019.22 (PMC6380222; doi:10.1038/sdata.2019.22)
Supplement: Supplementary file 1 [file sdata201922-isa1.zip › i_Investigation.txt]

# Investigation File generated for Scientific Data with Investigation File Authoring Tool version 0.1.0 on 18/01/2019 - This metadata file is CC0
ONTOLOGY SOURCE REFERENCE
Term Source Name	NCBITaxon	UBERON	ERO	EFO	OBI	BAO
Term Source File	http://data.bioontology.org/ontologies/NCBITAXON	http://data.bioontology.org/ontologies/UBERON	http://data.bioontology.org/ontologies/ERO	http://data.bioontology.org/ontologies/EFO	http://data.bioontology.org/ontologies/OBI	http://data.bioontology.org/ontologies/BAO
Term Source Version	2016AB	releases/2014-06-15	2013-08-02	2.103	2014-08-18	2.0
Term Source Description	National Center for Biotechnology Information (NCBI) Organismal Classification	Uber Anatomy Ontology	Eagle-I Research Resource Ontology	Experimental Factor Ontology	Ontology for Biomedical Investigations	BioAssay Ontology
INVESTIGATION
Investigation Identifier
Investigation Title
Investigation Description
Investigation Submission Date
Investigation Public Release Date
INVESTIGATION PUBLICATIONS
Investigation PubMed ID
Investigation Publication DOI
Investigation Publication Author List
Investigation Publication Title
Investigation Publication Status
Investigation Publication Status Term Accession Number
Investigation Publication Status Term Source REF
INVESTIGATION CONTACTS
Investigation Person Last Name
Investigation Person Mid Initials
Investigation Person First Name
Investigation Person Address
Investigation Person Phone
Investigation Person Fax
Investigation Person Email
Investigation Person Affiliation
Investigation Person Roles
Investigation Person Roles Term Accession Number
Investigation Person Roles Term Source REF
STUDY
Study Identifier	10.1038/sdata.2019.22
Study Title	A draft genome assembly of the solar-powered sea slug Elysia chlorotica
Study Submission Date	13/09/2018
Study Public Release Date	19/02/2019
Study Description	http://www.nature.com/articles/sdata201922#abstract
Study File Name	s_Cai510B_study.txt
Comment[Subject Keywords]	//;///;//;//;/
Comment[Manuscript Licence]	CC BY-4.0
Comment[Experimental Metadata Licence]	CC0
Comment[Supplementary Information File Name]	
Comment[Supplementary Information File Type]	x-zip-compressed
Comment[Supplementary Information File URL]	http://www.nature.com/articles/sdata201922#supplementary-information
Comment[Data Repository]	NCBI Sequence Read Archive;figshare
Comment[Data Record Accession]	SRP156455;doi:10.6084/m9.figshare.7057916.v2
Comment[Data Record URI]	http://identifiers.org/ncbi/insdc.sra:SRP156455;https://doi.org/10.6084/m9.figshare.7057916.v2
STUDY DESIGN DESCRIPTORS
Study Design Type	sequence assembly objective	sequence annotation objective
Study Design Type Term Accession Number	ERO:0100054	ERO:0100065
Study Design Type Term Source REF	ERO	ERO
STUDY PUBLICATIONS
Study PubMed ID	""
Study Publication DOI	""
Study Publication Author List	""
Study Publication Title	""
Study Publication Status	in preparation
Study Publication Status Term Accession Number	
Study Publication Status Term Source REF	
STUDY FACTORS
Study Factor Name	developmental stage
Study Factor Type	developmental stage
Study Factor Type Term Accession Number	http://www.ebi.ac.uk/efo/EFO_0000399
Study Factor Type Term Source REF	EFO
STUDY ASSAYS
Study Assay Measurement Type	genome assembly
Study Assay Measurement Type Term Accession Number	ERO:0000609
Study Assay Measurement Type Term Source REF	ERO
Study Assay Technology Type	DNA sequencing
Study Assay Technology Type Term Accession Number	OBI:0000626
Study Assay Technology Type Term Source REF	ERO
Study Assay Technology Platform	instrument; manufacturer
Study Assay File Name	a_Cai510B_assay.txt
STUDY PROTOCOLS
Study Protocol Name	Sample collection	sequencing	Genome assembly	Annotation	Classification
Study Protocol Type	sample collection protocol	DNA sequencing	genome assembly	sequence annotation	statistical classification method
Study Protocol Type Term Accession Number	http://www.ebi.ac.uk/efo/EFO_0005518	OBI:0000626	ERO:0000609	OBI:0001944	BAO:0002341
Study Protocol Type Term Source REF	EFO	ERO	ERO	OBI	BAO
Study Protocol Description					
Study Protocol URI	""	""	""	""	""
Study Protocol Version					
Study Protocol Parameters Name	""	instrument; manufacturer	""	""	""
Study Protocol Parameters Name Term Accession Number	""	""	""	""	""
Study Protocol Parameters Name Term Source REF	""	""	""	""	""
Study Protocol Components Name	""	""	""	""	""
Study Protocol Components Type	""	""	""	""	""
Study Protocol Components Type Term Accession Number	""	""	""	""	""
Study Protocol Components Type Term Source REF	""	""	""	""	""
STUDY CONTACTS
Study Person Last Name	Cai	Li	Fang	Li	Curtis	Altenburger	Shibata	Feng	Maeda	Schwartz	Shigenobu	Lundholm	Nishiyama	Yang	Hasebe	Li	Pierce	Wang
Study Person First Name	Huimin	Qiye	Xiaodong	Ji	Nicholas E.	Andreas	Tomoko	Mingji	Taro	Julie A.	Shuji	Nina	Tomoaki	Huanming	Mitsuyasu	Shuaicheng	Sidney K.	Jian
Study Person Mid Initials																		
Study Person Email	""	""	""	""	""	""	""	""	""	""	""	""	""	""	""	shuaicli@cityu.edu.hk	pierce@usf.edu	wangjian@genomics.cn
Study Person Phone																		
Study Person Fax																		
Study Person Address																		
Study Person Affiliation	Department of Computer Science, City University of Hong Kong, Hong Kong 999077, China	BGI-Shenzhen, Shenzhen 518083, China	BGI Genomics, BGI-Shenzhen, Shenzhen 518083, China	BGI-Shenzhen, Shenzhen 518083, China	Department of Biology, Ave Maria University, Ave Maria, Florida 34142, USA	Section for Evolutionary Genomics, Natural History Museum of Denmark, University of Copenhagen, Copenhagen 1350, Denmark	National Institute for Basic Biology, Okazaki 444-8585, Japan	BGI Genomics, BGI-Shenzhen, Shenzhen 518083, China	National Institute for Basic Biology, Okazaki 444-8585, Japan	Department of Integrative Biology, University of South Florida, Tampa, Florida 33620, USA	National Institute for Basic Biology, Okazaki 444-8585, Japan	Section for Evolutionary Genomics, Natural History Museum of Denmark, University of Copenhagen, Copenhagen 1350, Denmark	Advanced Science Research Center, Kanazawa University, Kanazawa 920-0934, Japan	BGI-Shenzhen, Shenzhen 518083, China	National Institute for Basic Biology, Okazaki 444-8585, Japan	Department of Computer Science, City University of Hong Kong, Hong Kong 999077, China	Department of Integrative Biology, University of South Florida, Tampa, Florida 33620, USA	BGI-Shenzhen, Shenzhen 518083, China
Study Person Roles																		
Study Person Roles Term Accession Number																		
Study Person Roles Term Source REF																		
Comment[Study Person ORCID]	0000-0002-5945-5902		0000-0001-7061-3337			0000-0001-5258-8043			0000-0003-4185-0135				0000-0003-1279-7806		0000-0001-7425-8758			
Comment[Funder]																		
Comment[FundRef ID]																		
Comment[Funder Term Source REF]																		
Comment[Grant Identifier]																		
