# Supplementary material for: A draft genome assembly of the solar-powered sea slug Elysia chlorotica
Source: Sci Data. 2019 Feb 19;6:190022. doi: 10.1038/sdata.2019.22 (PMC6380222; doi:10.1038/sdata.2019.22)
Supplement: Supplementary file 1 [file sdata201922-isa1.zip › s_Cai510B_study.txt]

Source Name	Characteristics[organism]	Term Source REF	Term Accession Number	Characteristics[organism part]	Term Source REF	Term Accession Number	Protocol REF	Sample Name	Factor Value[developmental stage]
a salt marsh near Menemsha on the island of Marthas Vineyard Massachusetts in 2010	Elysia chlorotica	NCBITaxon	NCBITaxon:188477	whole organism	UBERON	UBERON:0000468	Sample collection	adult_DNA-1	adult
a salt marsh near Menemsha on the island of Marthas Vineyard Massachusetts in 2010	Elysia chlorotica	NCBITaxon	NCBITaxon:188477	whole organism	UBERON	UBERON:0000468	Sample collection	larval_DNA	larvae
a salt marsh near Menemsha on the island of Marthas Vineyard Massachusetts in 2010	Elysia chlorotica	NCBITaxon	NCBITaxon:188477	whole organism	UBERON	UBERON:0000468	Sample collection	adult_DNA-2	adult
