# Supplementary material for: A draft genome assembly of the solar-powered sea slug Elysia chlorotica
Source: Sci Data. 2019 Feb 19;6:190022. doi: 10.1038/sdata.2019.22 (PMC6380222; doi:10.1038/sdata.2019.22)
Supplement: Supplementary file 1 [file sdata201922-isa1.zip › a_Cai510B_assay.txt]

Sample Name	Protocol REF	Parameter Value[instrument]	Parameter Value[manufacturer]	Assay Name	Raw Data File	Comment[Data Repository]	Comment[Data Record Accession]	Comment[Data Record URI]	Protocol REF	Derived Data File	Comment[Data Repository]	Comment[Data Record Accession]	Comment[Data Record URI]	Protocol REF	Derived Data File	Comment[Data Repository]	Comment[Data Record Accession]	Comment[Data Record URI]	Protocol REF	Derived Data File	Comment[Data Repository]	Comment[Data Record Accession]	Comment[Data Record URI]
adult_DNA-1	sequencing	HiSeq 2000	Illumina	ELYsihDAGDBCBPE-170	SRR7647854	NCBI Sequence Read Archive	SRP156455	http://identifiers.org/ncbi/insdc.sra:SRP156455	Genome assembly	Elysia_chlorotica.fa.gz	figshare	10.6084/m9.figshare.7057916.v2	https://doi.org/10.6084/m9.figshare.7057916.v2	Annotation	Elysia_chlorotica.gene.tar.gz	figshare	10.6084/m9.figshare.7057916.v2	https://doi.org/10.6084/m9.figshare.7057916.v2	Classification	Elysia_chlorotica.repeat.tar.gz	figshare	10.6084/m9.figshare.7057916.v2	https://doi.org/10.6084/m9.figshare.7057916.v2
adult_DNA-1	sequencing	HiSeq 2000	Illumina	ELYsihDAGDBAAPE-170	SRR7647853	NCBI Sequence Read Archive	SRP156455	http://identifiers.org/ncbi/insdc.sra:SRP156455	Genome assembly	Elysia_chlorotica.fa.gz	figshare	10.6084/m9.figshare.7057916.v2	https://doi.org/10.6084/m9.figshare.7057916.v2	Annotation	Elysia_chlorotica.gene.tar.gz	figshare	10.6084/m9.figshare.7057916.v2	https://doi.org/10.6084/m9.figshare.7057916.v2	Classification	Elysia_chlorotica.repeat.tar.gz	figshare	10.6084/m9.figshare.7057916.v2	https://doi.org/10.6084/m9.figshare.7057916.v2
adult_DNA-1	sequencing	HiSeq 2000	Illumina	ELYsihDAGDICAPE-500	SRR7647852	NCBI Sequence Read Archive	SRP156455	http://identifiers.org/ncbi/insdc.sra:SRP156455	Genome assembly	Elysia_chlorotica.fa.gz	figshare	10.6084/m9.figshare.7057916.v2	https://doi.org/10.6084/m9.figshare.7057916.v2	Annotation	Elysia_chlorotica.gene.tar.gz	figshare	10.6084/m9.figshare.7057916.v2	https://doi.org/10.6084/m9.figshare.7057916.v2	Classification	Elysia_chlorotica.repeat.tar.gz	figshare	10.6084/m9.figshare.7057916.v2	https://doi.org/10.6084/m9.figshare.7057916.v2
adult_DNA-1	sequencing	HiSeq 2000	Illumina	ELYsihDAGDIAAPE-500	SRR7647851	NCBI Sequence Read Archive	SRP156455	http://identifiers.org/ncbi/insdc.sra:SRP156455	Genome assembly	Elysia_chlorotica.fa.gz	figshare	10.6084/m9.figshare.7057916.v2	https://doi.org/10.6084/m9.figshare.7057916.v2	Annotation	Elysia_chlorotica.gene.tar.gz	figshare	10.6084/m9.figshare.7057916.v2	https://doi.org/10.6084/m9.figshare.7057916.v2	Classification	Elysia_chlorotica.repeat.tar.gz	figshare	10.6084/m9.figshare.7057916.v2	https://doi.org/10.6084/m9.figshare.7057916.v2
adult_DNA-1	sequencing	HiSeq 2000	Illumina	ELYsihDAGDMDAPE-800	SRR7647850	NCBI Sequence Read Archive	SRP156455	http://identifiers.org/ncbi/insdc.sra:SRP156455	Genome assembly	Elysia_chlorotica.fa.gz	figshare	10.6084/m9.figshare.7057916.v2	https://doi.org/10.6084/m9.figshare.7057916.v2	Annotation	Elysia_chlorotica.gene.tar.gz	figshare	10.6084/m9.figshare.7057916.v2	https://doi.org/10.6084/m9.figshare.7057916.v2	Classification	Elysia_chlorotica.repeat.tar.gz	figshare	10.6084/m9.figshare.7057916.v2	https://doi.org/10.6084/m9.figshare.7057916.v2
adult_DNA-1	sequencing	HiSeq 2000	Illumina	ELYsihDAGDMCAPE-800	SRR7647849	NCBI Sequence Read Archive	SRP156455	http://identifiers.org/ncbi/insdc.sra:SRP156455	Genome assembly	Elysia_chlorotica.fa.gz	figshare	10.6084/m9.figshare.7057916.v2	https://doi.org/10.6084/m9.figshare.7057916.v2	Annotation	Elysia_chlorotica.gene.tar.gz	figshare	10.6084/m9.figshare.7057916.v2	https://doi.org/10.6084/m9.figshare.7057916.v2	Classification	Elysia_chlorotica.repeat.tar.gz	figshare	10.6084/m9.figshare.7057916.v2	https://doi.org/10.6084/m9.figshare.7057916.v2
larval_DNA	sequencing	HiSeq 2000	Illumina	ELYsihDADDTAAPE-10000	SRR7647847	NCBI Sequence Read Archive	SRP156455	http://identifiers.org/ncbi/insdc.sra:SRP156455	Genome assembly	Elysia_chlorotica.fa.gz	figshare	10.6084/m9.figshare.7057916.v2	https://doi.org/10.6084/m9.figshare.7057916.v2	Annotation	Elysia_chlorotica.gene.tar.gz	figshare	10.6084/m9.figshare.7057916.v2	https://doi.org/10.6084/m9.figshare.7057916.v2	Classification	Elysia_chlorotica.repeat.tar.gz	figshare	10.6084/m9.figshare.7057916.v2	https://doi.org/10.6084/m9.figshare.7057916.v2
larval_DNA	sequencing	HiSeq 2000	Illumina	ELYsihDADDWBAPE-2500	SRR7647845	NCBI Sequence Read Archive	SRP156455	http://identifiers.org/ncbi/insdc.sra:SRP156455	Genome assembly	Elysia_chlorotica.fa.gz	figshare	10.6084/m9.figshare.7057916.v2	https://doi.org/10.6084/m9.figshare.7057916.v2	Annotation	Elysia_chlorotica.gene.tar.gz	figshare	10.6084/m9.figshare.7057916.v2	https://doi.org/10.6084/m9.figshare.7057916.v2	Classification	Elysia_chlorotica.repeat.tar.gz	figshare	10.6084/m9.figshare.7057916.v2	https://doi.org/10.6084/m9.figshare.7057916.v2
larval_DNA	sequencing	HiSeq 2000	Illumina	ELYsihDADDWAAPE-2500	SRR7647848	NCBI Sequence Read Archive	SRP156455	http://identifiers.org/ncbi/insdc.sra:SRP156455	Genome assembly	Elysia_chlorotica.fa.gz	figshare	10.6084/m9.figshare.7057916.v2	https://doi.org/10.6084/m9.figshare.7057916.v2	Annotation	Elysia_chlorotica.gene.tar.gz	figshare	10.6084/m9.figshare.7057916.v2	https://doi.org/10.6084/m9.figshare.7057916.v2	Classification	Elysia_chlorotica.repeat.tar.gz	figshare	10.6084/m9.figshare.7057916.v2	https://doi.org/10.6084/m9.figshare.7057916.v2
larval_DNA	sequencing	HiSeq 2000	Illumina	ELYsihDADDLBAPE-5000	SRR7647855	NCBI Sequence Read Archive	SRP156455	http://identifiers.org/ncbi/insdc.sra:SRP156455	Genome assembly	Elysia_chlorotica.fa.gz	figshare	10.6084/m9.figshare.7057916.v2	https://doi.org/10.6084/m9.figshare.7057916.v2	Annotation	Elysia_chlorotica.gene.tar.gz	figshare	10.6084/m9.figshare.7057916.v2	https://doi.org/10.6084/m9.figshare.7057916.v2	Classification	Elysia_chlorotica.repeat.tar.gz	figshare	10.6084/m9.figshare.7057916.v2	https://doi.org/10.6084/m9.figshare.7057916.v2
larval_DNA	sequencing	HiSeq 2000	Illumina	ELYsihDADDLAAPE-5000	SRR7647846	NCBI Sequence Read Archive	SRP156455	http://identifiers.org/ncbi/insdc.sra:SRP156455	Genome assembly	Elysia_chlorotica.fa.gz	figshare	10.6084/m9.figshare.7057916.v2	https://doi.org/10.6084/m9.figshare.7057916.v2	Annotation	Elysia_chlorotica.gene.tar.gz	figshare	10.6084/m9.figshare.7057916.v2	https://doi.org/10.6084/m9.figshare.7057916.v2	Classification	Elysia_chlorotica.repeat.tar.gz	figshare	10.6084/m9.figshare.7057916.v2	https://doi.org/10.6084/m9.figshare.7057916.v2
adult_DNA-2	sequencing	RS	PacBio	PacBio_for_Elysia_chlorotica	SRR7647856	NCBI Sequence Read Archive	SRP156455	http://identifiers.org/ncbi/insdc.sra:SRP156455	Genome assembly	Elysia_chlorotica.fa.gz	figshare	10.6084/m9.figshare.7057916.v2	https://doi.org/10.6084/m9.figshare.7057916.v2	Annotation	Elysia_chlorotica.gene.tar.gz	figshare	10.6084/m9.figshare.7057916.v2	https://doi.org/10.6084/m9.figshare.7057916.v2	Classification	Elysia_chlorotica.repeat.tar.gz	figshare	10.6084/m9.figshare.7057916.v2	https://doi.org/10.6084/m9.figshare.7057916.v2
